# Supplementary material for: FLOURY ENDOSPERM 2 Coordinates Starch Biosynthesis to Maintain Endosperm Structural Integrity in Rice
Source: Genes (Basel). 2026 Jan 5;17(1):63. doi: 10.3390/genes17010063 (PMC12840598; doi:10.3390/genes17010063)
Supplement: Supplementary file 1 [file genes-17-00063-s001.zip]

Archive with 1 entries (1 files):
- genes-4056695-supplementary.pdf
